# Supplementary material for: Habitat Loss in the IUCN Extent: Climate Change-Induced Threat on the Red Goral (Naemorhedus baileyi) in the Temperate Mountains of South Asia
Source: Biology (Basel). 2024 Aug 27;13(9):667. doi: 10.3390/biology13090667 (PMC11428959; doi:10.3390/biology13090667)
Supplement: Supplementary file 1 [file biology-13-00667-s001.zip]

Archive with 1 entries (1 files):
- biology-3154674-supplementary.pdf
